# Supplementary material for: Cis-regulatory signatures of orthologous stress-associated bZIP transcription factors from rice, sorghum and Arabidopsis based on phylogenetic footprints
Source: BMC Genomics. 2012 Sep 20;13:497. doi: 10.1186/1471-2164-13-497 (PMC3522565; doi:10.1186/1471-2164-13-497)
Supplement: Additional file 2 — List of total TFBS classes detected among orthologs and paralogs through the Genomatix promoter detection algorithm. Annotation is based on Genomatix and TRANSFAC databases. [file 1471-2164-13-497-S2.xls]

## Sheet: Sheet1
Element Name	Definition	Transcription Factor Family/Group	References	Process
ABRE	ABA response elements	bZIP (ABF)	Busk and Pages, 1998; Fujita et al., 2005;Yamaguchi-Shinozaki and Shinozaki, 2005; Choi et al., 2000	ABA singaling; Abiotic stress
AGP1 (AG-motif)	Plant GATA-type zinc finger protein (AGP1 protein) binding sites	GATA	Sugimoto et al., 2003	Wound response
AHBP	Arabidopsis homeobox protein	HB (HD-ZIP, Homeodomain)	Sessa et al., 1997	Development; Abiotic stress; Biotic stress
AREF	Auxin response element	ARF	Ulmasov et al., 1999	Auxin signaling; Development
ASRC	AS1/AS2 repressor complex binding sites	Myb, bZIP	Iwakawa et al., 2002; Xu et al., 2006; Xu et al., 2008; Zhu et al., 2008	Oxidative stress; abiotic stress
BRRE	Brassinosteroid (BR) response element	ARF	Nakamura et al., 2003; Goda et al., 2004; Vert et al., 2008	Root development and growth
CAAT	CCAAT binding factors motif	AP2(CBF/NF-Y)	Barberis et al., 1987; Maity and de Crombrugghe, 1998	Transducing a primary signal; Basal transcription
CARM	CA-rich motif	ABI3/VP1	Ezcurra et al., 1999	unknown
CCAF	Circadian control factors binding sites	Myb	Harmer et al., 2000	Circadian rhythm
CDC5	Arabidopsis CDC5 homolog	Myb	Hirayama and Shinozaki, 1996; Stracke et al., 2001	Cell cycle regulation; root and shoot development
CE1F	Coupling element 1 binding sites	N/A	Busk and Pages, 1998	ABA and sugar response signaling; Couple with ABRE
CE3S	Coupling element 3 sequence	N/A	Kim et al., 1997; Busk and Pages, 1998; Choi et al., 2000	ABA and sugar response signaling; Couple with ABRE
CGCG	Calmodulin binding / CGCG box	CAMTA	Bouche et al., 2002; Yang and Poovaiah, 2002	Response to temperature extremes, UVB, salt and wounding; hormones such as ethylene and abscisic acid; and signal molecules such as methyl jasmonate, hydrogen peroxide and salicylic acid.
CNAC	Calcium regulated NAC binding sites	NAC/NAM	Olsen et al., 2005	Biotic stress
DOFF	DNA binding with one finger (DOF) binding motif	DOF-zinc finger	Yanagisawa, 2002	Activator or repressor involved in diverse plant-specific biological processes particularly development and growth
DPBF	Dc3 promoter binding factors binding sites	bZIP	Kim et al., 1997	ABA signaling; Embryo development
DREB	Dehydration responsive elements	AP2/ERF	Liu et al., 1998; Nakano et al., 2006	Abiotic stress
E2FF	E2F-homolog cell cycle regulators binding sites	E2F-DP	Egelkrout et al., 2002; Mariconti et al., 2002; Stevens et al., 2002	Cell cycle control; root development and growth
EINL	Ethylene insensitive 3 like factors binding sites	AP2/ERF, EIL	Potuschak et al., 2003; Guo and Ecker, 2004	Ethylene signlaing; Abiotic stress; Biotic stress
EPFF	EPF-type zinc finger factors binding sites, two canonical Cys2/His2 zinc finger motifs separated by spacers of various length	Zinc finger	Takatsuji, 1998, 1999	Biotic stress
EREF	Ethylene respone elements	AP2/ERF	Nakano et al., 2006	Abiotic stress; Biotic stress
ERSE	ER stress-response elements	bZIP	Yoshida et al., 1998	Unfolded protein signaling; ER stress response
GAGA	GAGA elements	HSF	Shopland et al., 1995	Light response; development
GAPB	GAP-Box (light response elements)	N/A	Conley et al., 1994; Kwon et al., 1994; Park et al., 1996	Response to light
GARP	Myb-related DNA (Golden2, ARR, Psr) binding sites	Myb-related	Riechmann et al., 2000; Riechmann and Ratcliffe, 2000; Hosoda et al., 2002	Development; Growth; Abiotic stress; Biotic stress
GBOX	Plant bZIP binding G-box/C-box	bZIP	Foster et al., 1994; Kang et al., 2002	Light signaling; Abiotic stress; Biotic stress
GCCF	GCC box family/JERE	AP2/ERF	Sessa et al., 1995; Buttner and Singh, 1997	Biotic stress; Jasmonic acid signaling
GTBX	GT-box elements	Myb	Ni et al., 1996; Liu et al., 1999	cAMP signaling; Development
HEAT	Heat shock factors binding sites	HSF	Morimoto, 1998; Czarnecka-Verner et al., 2000	Unfolded protein signaling; Abiotic stress; Biotic stress
HMGF	High mobility group factors binding motif	HMG	Gupta et al., 1997; Gupta et al., 1997	Development; Biotic stress
HOCT	Octamer motif of Histone H3, H4 promoters	N/A	Terada et al., 1995; Reichheld et al., 1998	Cell cycle regulation; Root development and growth
IBOX	Plant I-Box sites	GATA-Zinc finger; Myb-like	Borello et al., 1993; Baum et al., 1997; Rose et al., 1999	light response; development
IDDF	ID domain factors	C2H2-/C3H-Zinc finger	Kozaki et al., 2004	Development; Growth
L1BX	L1 box, motif for L1 layer-specific expression	Homeodomain	Abe et al., 2001; Yang et al., 2002; Schrick et al., 2004	Organ specification
LEGB	Legumin Box family	ABI3	Baumlein et al., 1992; Monke et al., 2004	Seed development
LFYB	LFY binding site	LFY	Wagner et al., 2004; William et al., 2004	Floral development
LREM	Light responsive element motif, not modulated by different light qualities	AP2	Riechmann and Meyerowitz, 1998	Light signaling; Abiotic stress; Biotic stress
MADS	MADS box proteins	MADS	Shore and Sharrocks, 1995; Zhang and Forde, 1998; Alvarez-Buylla et al., 2000; Honma and Goto, 2001	Growth and development
MIIG	MYB IIG-type binding sites	Myb-R2R3	Romero et al., 1998; Agarwal et al., 2006; Fornale et al., 2006	Development; Abiotic stress; Biotic stress
MSAE	M-phase-specific activator elements	Myb-like	Ito et al., 1998; Ma et al., 2009	Cell cycle regulation
MYBL	MYB-like binding domain	Myb-like	Wang et al., 1997; Yanhui et al., 2006	Development
MYBS	MYB proteins with single DNA binding repeat	Myb-R1	Wang et al., 1997; Yanhui et al., 2006	Development
MYCL	Myc-like basic helix-loop-helix binding domain	bHLH (Myc)	Cole and Cowling, 2008	Development; Abiotic stress; Biotic stress
NACF	Plant specific NAC [NAM (no apical meristem), ATAF172, CUC2 (cup-shaped cotyledons 2)] transcription factors	NAC/NAM	Duval et al., 2002; Ernst et al., 2004; Olsen et al., 2005, 2005; Uauy et al., 2006	Development; Abiotic stress; Biotic stress
NCS1	Nodulin consensus sequence 1	N/A	Ramlov et al., 1993 (no specific reference)	Plant-pathogen interaction
NCS2	Nodulin consensus sequence 2	N/A	Ramlov et al., 1993 (no specific reference)	Plant-pathogen interaction
NCS3	Nodulin consensus sequence 3	N/A	Ramlov et al., 1993 (no specific reference)	Plant-pathogen interaction
OCSE	Enhancer element first identified in the promoter of the octopine synthase gene (OCS) of the Agrobacterium tumefaciens T-DNA	bZIP	Singh et al., 1990; Kobayashi et al., 2008	Oxidative stress; abiotic stress; biotic stress
OPAQ	Opaque-2 like transcriptional activators binding domain	bZIP	Lohmer et al., 1991; Schmidt et al., 1992	Endosperm development; ABA signaling
PALA	Conserved box A in PAL and 4CL gene promoters	N/A	Mizutani et al., 1997; Hu et al., 1998	Phytoalexin biosynthesis; Biotic stress
PREM	Motifs of plastid response elements	N/A	Blackwood and Kadonaga, 1998; von Gromoff et al., 2006	Plastid response
PSRE	Pollen-specific regulatory elements	N/A	Eyal et al., 1995; Zhou, 1999	Pollen-specific expression
RAV5	5'-part of bipartite RAV1 binding site	AP2/ERF	Kagaya et al., 1999; Yamasaki et al., 2004; Steffens et al., 2005	Development; Abiotic stress; Biotic stress
ROOT	Root hair-specific cis-elements in angiosperms	N/A	Kim et al., 2006; Won et al., 2009	Root hair specific expression: Root elongation
SALT	Salt/drought responsive elements	PHD	Xiong et al., 2002; Zhu, 2002	Abiotic stress
SBPD	SBP-domain	SBP	Cardon et al., 1999; Yamasaki et al., 2004; Guo et al., 2008; Yang et al., 2008	Development; Root development and growth
SEF3	Soybean embryo factor 3 elements	N/A	Allen et al., 1989; Fujiwara and Beachy, 1994	Seed storage protein biosynthesis
SEF4	Soybean embryo factor 4 elements	N/A	Allen et al., 1989; Fujiwara and Beachy, 1994	Seed storage protein biosynthesis
SPF1	Sweet potato DNA-binding factor with two WRKY-domains	WRKY	Eulgem et al., 2000; Ulker and Somssich, 2004	Abiotic stress; Biotic stress
STKM	Storekeeper motif	N/A	Zourelidou et al., 2002	Patatin expression
SUCB	Sucrose box	N/A	Ritsema et al., 2004; Ritsema et al., 2006	Sucrose signaling
TALE	TALE (3-aa acid loop extension) class homeodomain	Homeodomain	Burglin, 1997; Bellaoui et al., 2001	Development (root)
TCPF	Plant specific TCP-domain	TCP	Cubas et al., 1999; Kosugi and Ohashi, 2002	Development and Growth (Root)
TEFB	TEF-box	bZIP	Drolet et al., 1991; Manevski et al., 1999	Cell cycle regulation; Root growth
TELO	Telo box (plant interstitial telomere motifs)	N/A	Tremousaygue et al., 1999; Manevski et al., 2000	Cell cycle regulation
URNA	Upstream sequence element of U-snRNA genes	N/A	Vankan et al., 1988; Waibel and Filipowicz, 1990, 1990	Ribosomal RNA expression
WBXF	W Box family	WRKY	Eulgem et al., 2000; Ulker and Somssich, 2004	Abiotic stress; Biotic stress
WNAC	Wheat NAC-domain	NAC/NAM	Duval et al., 2002; Ernst et al., 2004; Olsen et al., 2005, 2005; Uauy et al., 2006	Development; Abiotic stress; Biotic stress
